# Supplementary material for: Artificial intelligence-based CT histogram parameters differentiating bronchiolar adenoma and lung adenocarcinomas: A two-center study
Source: PLoS One. 2025 Sep 8;20(9):e0331336. doi: 10.1371/journal.pone.0331336 (PMC12416670; doi:10.1371/journal.pone.0331336)
Supplement: S1 File — (ZIP) [file pone.0331336.s001.zip]

Archive with 7 entries (6 files):
- Supplementary Information/
- Supplementary Information/test.csv
- __MACOSX/Supplementary Information/._test.csv
- Supplementary Information/Supplementary Material.docx
- __MACOSX/Supplementary Information/._Supplementary Material.docx
- Supplementary Information/train.csv
- __MACOSX/Supplementary Information/._train.csv
