# Supplementary material for: Artificial intelligence-based CT histogram parameters differentiating bronchiolar adenoma and lung adenocarcinomas: A two-center study
Source: PLoS One. 2025 Sep 8;20(9):e0331336. doi: 10.1371/journal.pone.0331336 (PMC12416670; doi:10.1371/journal.pone.0331336)
Supplement: S1 File — (ZIP) [file pone.0331336.s001.zip › Supplementary Information/test.csv]

	group	Gender	Age	Density	Location	AI.Long.Diameter	AI.Short.Diameter	AI.Volume	AICT.Mean	CT.Maximum.Value	CT.Minimum.Value	CT.Mean.Value	CT.Value.Variance	Sphericity	Maximum.Surface.Area	Surface.Area	X3D.Long.Diameter	Average.of.Long.and.Short.Diameters	Kurtosis	Skewness	Energy	Compactness	Entropy	Family.History	Smoking.History	hos
5	1	1	79	2	0	22	18	5090	-577.6	319	-1024	-649.1	45400.5	0.88	272.39	1629.04	26.49	20	3.43	-1.68	1.4e+14	0.68	11.61	0	0	0
6	1	1	75	2	1	17	11	1330	-366.1	595	-1024	-431.4	92499	0.99	147.27	589.05	17.84	14	6.99	-1.89	1.4e+12	0.98	9.71	0	0	0
8	1	1	61	2	1	10	8	539.11	-234.9	228	-962	-234	43095.6	0.88	52.76	365.98	12.22	9	2.85	-0.49	5.9e+10	0.67	8.74	0	0	0
12	1	0	57	2	4	9	7	227.99	-431.6	9	-1024	-494.2	50235.3	1	40.97	159.52	8.77	8	2.53	-0.92	2e+10	1	7.57	0	0	0
13	1	1	49	2	1	7	5	205.87	-384.2	87	-892	455.8	50202.3	1	24.72	166.65	7.44	6	2.17	-0.65	1.8e+10	1	7.86	0	0	0
15	1	1	62	1	0	7	7	245.11	-471.9	448	-1024	-552.5	61365.6	0.98	31.48	192.34	7.6	7	6.84	-1.54	5.5e+10	0.95	8.39	0	0	0
16	1	1	32	1	4	7	6	155.34	-538.5	122	-991	-625.4	34550	1	32.08	118.54	7.87	7	2.83	-0.19	1.6e+10	1	7.24	0	0	0
19	1	1	64	1	0	9	7	378.72	672.1	178	-991	702.9	31054.7	0.94	48.05	269.94	9.93	8	6.45	-2.09	2.8e+11	0.82	8.81	0	0	0
21	1	1	51	1	4	8	6	231.85	-755.1	-525	-1015	-757.5	9020.2	1	39.58	177.22	8.39	7	9.38	-2.76	1e+11	1	8	0	0	0
25	1	1	74	1	2	16	11	1740	-721.6	470	-1024	-606.5	52086.4	0.83	122.75	838.98	17.56	14	5.81	-1.94	8.2e+12	0.58	10.83	0	0	0
28	1	1	47	1	2	11	8	716.05	-735.3	-193	-1024	-739.4	24169	0.95	63.77	407.6	12.84	10	30.86	-5.6	9.2e+11	0.86	8.72	1	0	0
29	1	0	36	1	1	7	5	127.75	-750	-394	-984	-765.5	15102.7	1	23.54	113.84	6.8	6	3.24	0.48	1.8e+10	1	7.07	0	0	0
32	1	0	53	1	1	6	5	139.5	-563.9	-173	-979	-584.9	23783.1	1	20.6	119.7	6.57	6	7.71	-1.67	1.5e+10	1	7.61	0	0	0
37	1	0	67	0	4	25	17	4110	20.1	461	-1024	-46.9	43054.9	0.91	325.39	1359.47	27.37	21	4.65	-1.15	1.6e+12	0.76	9.39	0	0	0
41	1	0	34	0	4	7	5	124.34	-570.3	152	-992	-590	66206.7	1	26.64	110.06	7.2	6	3.28	0.86	1.4e+10	1	7.58	0	0	0
43	1	1	70	0	4	20	17	2550	-104.2	387	-1024	-133.4	80765.1	0.96	212.95	936.42	21.4	19	113.83	-9.05	6.2e+12	0.89	9.79	0	0	0
47	1	0	55	0	0	25	21	7000	2.4	873	-1024	0.7	51645.9	0.86	360.97	2058.9	30.76	23	7.26	-0.43	1e+13	0.64	8.77	0	0	0
48	1	1	60	0	2	18	15	1760	-97.1	429	-1024	-107.4	61516.9	0.91	179.18	769.69	19.28	17	3.26	-0.86	3.7e+11	0.77	9.49	0	0	0
52	1	1	69	0	2	14	11	728.61	-207	275	-939	-308.7	60527.7	1	105.66	344.53	14.58	13	3.23	-1.46	1.3e+11	1	8.82	0	0	0
58	0	1	54	0	0	8	8	190.19	-193.9	112	-947	-322.2	68341.8	0.94	36.74	170.49	8.45	8	6.76	-2.04	1.6e+10	0.83	8.03	1	0	0
59	0	1	45	0	3	15	8	601.32	-1919.5	656	-1024	-145.5	115091.6	0.97	92.22	355.02	15.87	12	12.62	-2.06	1.3e+10	0.91	9.19	0	0	0
61	0	0	70	0	0	20	9	1100	-230.7	700	-1024	-290.1	128340.8	0.87	114.81	590.15	20.71	15	39.85	-5.23	1e+12	0.86	9.37	0	0	0
62	0	1	61	0	4	9	6	269.66	-53	519	-1024	-97.7	73323.5	0.96	33.69	200.62	9.89	8	3.7	-1.17	8.6e+09	0.87	8.21	0	0	0
71	0	1	53	0	1	3	2	27.19	-356.5	247	-961	-493.8	83759.1	1	4.75	33.92	3.37	3	2.04	-0.65	3.9e+08	1	5.41	0	0	0
73	0	1	54	0	2	6	4	140.66	-187.6	-308	-914	-328.6	100389.1	1	20.31	128.83	6.64	5	1.96	-0.88	8.8e+09	1	8	0	0	0
79	0	0	61	0	4	18	13	2480	-142.3	-414	-1024	-122.2	38503.8	0.83	162.19	1066.08	20.18	16	14.3	-1.83	1.2e+12	0.58	9.79	0	1	0
80	0	0	77	0	4	4	4	78.77	-423.7	26	-1006	-460.2	51943.5	1	12.46	87.2	5.35	4	2.54	-0.67	3.2e+09	1	7.07	0	0	0
83	0	1	51	0	4	5	4	106.79	-534.6	-41	-958	-533.3	37354.9	1	16.11	92.42	6.56	5	3.65	-0.57	4.5e+09	1	6.73	0	1	0
84	0	1	52	0	4	2	2	21.01	-380.3	121	-1004	-455.4	92142.4	1	4.22	29.11	2.65	2	2.07	-0.48	2.1e+08	1	5.09	0	0	0
88	0	1	49	0	2	9	6	220.57	-288.3	330	-1018	-378.6	92682.4	1	43.88	161.39	9.19	8	3.07	-1.09	2.7e+10	1	8.28	0	0	0
94	0	1	60	0	4	3	3	46.97	-440.9	-95	-827	-514.3	37041.3	1	6.19	57.42	4.34	3	2.37	-0.88	1.4e+09	1	6.32	0	0	0
96	0	1	66	0	0	15	8	543.21	-179	390	-982	-205.5	86739.4	0.95	88.96	338.07	18.5	12	2.96	-0.81	6.4e+10	0.86	8.82	0	0	0
101	0	0	62	0	1	6	4	121.79	495.8	111	-1024	-527.8	79002.6	1	18.04	108.01	6.5	5	19.06	-3.67	1.3e+10	1	7.2	0	0	0
102	0	1	70	1	2	13	10	766.3	-761.4	560	-1024	-755.4	23340.8	1	84.76	405.46	16.47	12	7.43	-2.33	1.4e+12	1	9.29	0	0	0
105	0	1	58	1	1	5	3	51.4	-611.6	-292	-889	-636.3	13254.8	1	11.1	59.29	4.69	4	14.41	-3.04	2.6e+09	1	6.55	0	0	0
107	0	1	73	0	1	7	5	120.67	-403.4	114	-993	-503.6	48176.7	1	28.05	94.43	8.03	6	2.31	-0.69	6.3e+09	1	7.08	0	0	0
108	0	1	56	1	1	5	4	72.34	-616.3	-271	-946	-656.3	18791.1	1	13.07	75.48	5.26	5	10	-2.58	6.1e+09	1	6.9	0	0	0
114	0	1	39	2	0	11	7	342.53	-637.2	99	-964	-596.6	48832.7	1	51.97	226.86	10.61	9	8.39	-2	1.6e+11	1	8.66	0	0	0
120	0	1	57	2	4	7	6	143.93	-660.7	-162	-953	-875	24169.9	1	29.38	102.6	7.48	7	9.44	-1.78	2.2e+10	1	7.43	0	0	0
124	0	0	50	2	4	9	8	255.79	-457.4	212	-1024	-476.6	74714.7	1	49.45	164.47	9.14	9	33.85	-4.95	4.9e+10	1	8.04	0	0	0
129	1	1	42	1	0	12	9	503.75	-716.1	-349	-974	-729.3	7003.1	1	80.65	261.14	12.33	11	6.3	-2.25	8.8e+11	1	8.57	0	0	0
132	1	1	41	1	0	7	6	226.95	-535.4	301	-1009	-559	32673.5	1	32.31	176.08	7.82	7	5.5	-1.31	4e+10	1	8.06	0	0	0
136	1	1	58	2	0	12	7	221.25	-416.3	215	-1024	-412	63231	1	64.58	144.72	13.43	10	2.69	-0.09	1.5e+10	1	7.74	0	0	0
144	1	1	64	0	1	14	11	736.37	-243.8	421	-1022	-232.7	61144.5	0.94	104.62	420.42	14.6	13	3.56	-0.96	3.4e+11	0.83	9.68	0	0	0
146	1	0	62	0	0	20	15	3730	-26.5	524	-1024	-71.7	70204.7	0.92	237.48	1271.51	23.6	18	4.68	-1.14	2.9e+12	0.77	9.78	0	0	0
153	1	1	31	2	2	7	6	159.19	-490.1	21	-1005	-536.2	51254.4	1	29.96	115.87	7.6	7	2.58	-0.6	1.6e+10	1	7.8	1	0	0
154	1	1	46	2	2	8	7	338.08	-384.7	106	-911	-469.9	50729.6	1	42.35	224.97	8.82	8	2.3	-0.71	5.8e+10	1	8.5	0	0	0
155	1	1	61	2	4	12	9	881.86	-455.7	514	-1024	-522.6	69147.8	0.99	77.92	448.05	13.78	11	14.8	-2.74	7.6e+11	0.98	9.39	0	0	0
159	0	1	67	0	4	11	7	239.74	-90	578	-1023	-116.5	111475.6	1	51.23	179.75	12.09	9	2.95	-0.74	2.5e+10	1	8.98	0	1	1
162	0	1	73	0	1	9	8	326.26	-27.7	812	-1024	-98.5	102580.3	1	48.81	226.86	9.25	9	3.49	-1.11	3e+10	1	8.94	1	0	1
164	0	1	70	0	4	6	5	126.61	-269.6	505	-1024	-275.8	90227.1	1	22.96	121.63	7.03	6	2.72	-0.22	7.3e+09	1	8.01	0	0	1
169	0	0	50	0	4	6	3	90.33	-302	409	-1048	-316.2	101376.4	0.89	14.1	109.66	5.86	5	2.15	-0.26	1.1e+10	0.7	8.47	0	1	1
172	0	1	50	0	4	11	9	620.83	-114.9	852	-1024	-109.7	173074.5	0.94	68.78	373.81	13.56	10	20.57	-4.44	1.1e+13	0.83	9.25	0	1	1
173	0	0	76	0	4	5	5	120.37	-335.6	265	-1027	-377.6	903330.9	1	16.1	116.61	6.41	5	2.3	-0.62	5.2e+09	1	7.31	0	0	1
176	0	0	56	0	1	24	22	1540	50.9	647	-1024	45.2	33494.4	1	322.32	419.08	23.86	23	7.25	-0.42	5.4e+11	1	7.34	1	0	1
188	1	1	41	0	0	6	6	193.88	-187	259	-1024	-275.6	99751.8	0.93	23.16	173.71	9.04	6	2.8	-1.25	1.9e+10	0.81	8.56	1	0	1
192	1	1	49	0	1	7	4	26.42	-127.8	321	-837	-227.8	70023.6	1	19.32	118.02	7.14	6	2.38	-1.04	3.2e+09	1	7.28	0	0	1
193	1	1	58	2	2	4	3	75.37	-210.9	503	-876	-262.1	76906	1	9.73	84.4	7.8	4	2.58	-0.51	1.4e+09	1	6.83	0	0	1
195	1	0	41	2	4	19	14	2440	-205.7	358	-1024	-267.2	90057.4	0.91	193.86	964.21	23.01	17	3.89	-1.49	2.3e+12	0.75	10.11	0	1	1
202	1	1	45	1	0	9	8	401.56	-713.7	-285	-1014	-737.6	12821.3	0.98	54.46	267.65	9.46	9	6.93	-2.34	3.8e+11	0.95	8.92	1	0	1
206	1	1	31	1	4	16	12	1370	-686.3	101	-1024	-740.2	23961.8	0.88	132.3	681.07	16.42	14	7.87	-2.35	8.8e+12	0.68	10.47	0	0	1
211	1	1	32	2	0	9	7	191.32	576.8	-5	-1008	-612	41504.8	1	39.1	142.49	9.34	8	5.92	-1.21	3.6e+10	1	7.93	0	0	1
212	1	1	33	1	1	7	6	139.89	-561.1	-29	-1005	-629.4	31414.9	1	27.37	122.48	7.2	7	10.04	-2.34	2.2e+10	1	7.8	0	0	1
214	1	1	56	2	1	12	9	369.13	-588.6	132	-1023	-538.6	53951.1	0.96	66.32	259.05	13	11	7.43	-1.4	1.4e+11	0.89	8.75	0	0	1
