# Supplementary material for: Artificial intelligence-based CT histogram parameters differentiating bronchiolar adenoma and lung adenocarcinomas: A two-center study
Source: PLoS One. 2025 Sep 8;20(9):e0331336. doi: 10.1371/journal.pone.0331336 (PMC12416670; doi:10.1371/journal.pone.0331336)
Supplement: S1 File — (ZIP) [file pone.0331336.s001.zip › Supplementary Information/train.csv]

	group	Gender	Age	Density	Location	AI.Long.Diameter	AI.Short.Diameter	AI.Volume	AICT.Mean	CT.Maximum.Value	CT.Minimum.Value	CT.Mean.Value	CT.Value.Variance	Sphericity	Maximum.Surface.Area	Surface.Area	X3D.Long.Diameter	Average.of.Long.and.Short.Diameters	Kurtosis	Skewness	Energy	Compactness	Entropy	Family.History	Smoking.History	hos
1	1	1	58	2	1	17	11	1140	-408.6	213	-1011	-427.1	57787.9	0.89	107.38	594	19.71	14	4.3	-1.43	8.7e+11	0.7	9.75	0	0	0
2	1	0	55	2	4	10	8	515.2	-505.1	422	-1024	-370.8	90909.8	1	56.67	310.53	10.74	9	11.73	-1.01	1.4e+11	1	8.82	0	0	0
3	1	1	68	2	0	16	11	1420	-316.3	501	-1024	-304.7	92901.5	0.79	119.84	773.51	17.69	14	5.7	-1.01	8.8e+11	0.5	9.75	0	0	0
4	1	1	62	2	2	21	14	2800	-391.8	430	-1024	-534.6	84238.5	0.96	234.69	1002.43	21.55	18	25.81	-3.77	2.9e+13	0.88	11.14	0	0	0
7	1	1	39	2	2	11	7	470.23	-588	204	-1013	-613.4	34621.2	0.86	52.36	339.5	11.35	9	4.55	-1.63	3.3e+11	0.63	9.09	0	0	0
9	1	1	62	2	0	25	22	6760	-567.2	375	-1024	-584	56178.7	0.97	402.18	1779.52	29.3	24	4.78	-1.94	1.6e+14	0.92	11.05	0	0	0
10	1	1	39	2	1	16	9	1230	-369.8	451	-1023	-316.3	98140.3	0.9	109.44	617.13	16.86	13	43.21	-4.18	8e+11	0.73	9.61	1	0	0
11	1	1	38	2	3	9	8	305.15	-487.3	46	-947	-521.8	37390.9	1	46.58	204.56	9.77	9	6.35	-1.54	7.1e+10	1	8.47	0	0	0
14	1	1	45	1	4	7	6	159.94	-541.4	-29	-893	-532.9	26961.3	1	30.74	135.23	7.27	7	8.84	-1.8	1.8e+10	1	7.53	0	0	0
17	1	0	36	1	2	5	4	91.82	-573.8	-37	-931	-585.8	24061.3	1	16.45	91.07	5.22	5	3.57	-0.28	6.4e+09	1	6.98	0	0	0
18	1	0	53	1	1	10	9	175.77	780.1	-530	-1024	-738.1	7762.1	1	71.44	91.19	10.31	10	24.32	-3.73	2.1e+10	1	6.32	0	1	0
20	1	1	39	1	0	5	4	97.18	-590.5	-282	-908	-622.4	16687.9	1	16.91	96.07	5.6	5	4.89	-1.53	9.6e+09	1	8	0	0	0
22	1	0	66	1	1	8	6	272.18	-595.4	21	-1024	-672.6	31690.8	1	37.51	203.75	8.64	7	10.75	-2.44	5.6e+10	0.99	7.93	0	0	0
23	1	0	37	1	2	6	5	152.74	-681.9	-466	-1015	-708.5	11480.3	1	20.77	135.39	6.6	6	14.02	-3.02	2.1e+10	1	7.31	0	1	0
24	1	1	23	1	4	8	7	219.73	-737.6	-349	-1024	-742.7	12067.4	1	39.78	160.43	8.08	8	14.72	-3.24	7.1e+10	1	7.87	1	0	0
26	1	0	37	1	2	7	5	273.77	-607.3	57	-1024	-621.9	43389.5	0.89	26.27	229.25	9.89	6	6.79	-1.25	6.5e+10	0.7	8.21	0	0	0
27	1	0	52	1	0	8	7	314.55	-502.6	131	-1000	-546.8	32866.5	0.96	39.85	232.07	8.49	8	4.35	-1.19	5.7e+10	0.9	8.09	1	0	0
30	1	1	39	1	3	6	5	145.8	-775.5	-505	-1023	-763.9	10236.2	1	22.7	129.97	6.34	6	11.01	2.84	3.2e+10	1	7.53	0	0	0
31	1	0	63	1	4	9	5	204.91	-703.6	-381	1012	-727.8	13865.3	1	40.86	138.19	9.49	7	13.8	-3.23	4.4e+10	1	7.53	0	0	0
33	1	0	82	0	0	30	15	7910	473	528	-1024	-370.5	136328.7	0.68	313.06	2818.16	38.29	23	83.43	-8.78	1.3e+15	0.32	11.21	0	1	0
34	1	1	50	0	1	20	16	2890	-51.4	344	-1024	-109.9	50597.2	0.96	232.45	1026.01	20.69	18	4	-1.38	1.6e+12	0.87	9.52	0	0	0
35	1	0	63	0	0	16	12	1470	3.1	295	-970	-18.4	22663.2	0.92	144.58	680.02	16.84	14	5.78	-1.06	1.8e+11	0.78	8.49	1	1	0
36	1	1	59	0	1	16	10	775.74	194.3	321	-702	-183.4	26291.3	1	119.75	351.68	16.16	13	4.59	-1.45	1.6e+11	1	9.08	0	0	0
38	1	1	56	0	2	13	12	888.45	123.5	169	-884	-259.1	63648	1	101.34	440.61	13.34	13	4.69	-1.88	2.6e+11	1	8.98	0	0	0
39	1	0	66	0	1	18	12	1600	-72.6	193	-943	-138.6	50889.5	0.91	146.69	726.63	18.37	15	4.9	-1.77	4.1e+11	0.75	9.17	0	1	0
40	1	1	49	0	1	7	5	205.87	-384.2	87	-892	-455.8	50202.3	1	24.72	106.65	7.44	6	2.17	-0.65	1.8e+10	1	7.86	0	0	0
42	1	1	54	0	2	23	20	4340	-32.3	873	-794	-81.2	35105.7	0.89	286.79	1450.83	27.13	22	7.08	-1.73	3.7e+12	0.7	8.36	0	0	0
44	1	1	48	0	2	12	9	668.14	17.2	448	-1023	-92.6	95534.6	0.9	75.34	409.44	13.19	11	3.01	-1	1.4e+11	0.74	9.52	0	0	0
45	1	0	71	0	2	20	20	4320	-8	387	-1024	-57.1	60994.3	0.95	286.44	1346.9	24.95	20	64.74	-5.37	2.6e+12	0.86	8.52	0	1	0
46	1	1	71	0	4	15	12	1480	4.7	338	-820	0.8	18768.6	0.93	125.41	678.74	15.87	14	4.19	-0.27	9.4e+10	0.8	8.73	0	0	0
49	1	1	49	0	2	16	8	1150	-18.5	444	-1023	-78.3	77078.7	0.7	75.8	754.31	17.61	12	3.19	-0.94	3.4e+11	0.35	9.94	0	0	0
50	1	1	49	0	0	27	19	5640	-10.5	437	-1024	-33.2	48167.5	0.88	340.75	1783.1	28.08	23	67.92	-5.07	9.6e+12	0.63	7.92	0	0	0
51	1	0	47	0	4	14	13	1240	-10.5	259	-1023	-38.1	21640.4	1	133.29	550.99	15.25	14	4.93	-1.05	1.3e+11	1	8.86	0	1	0
53	1	0	61	0	0	16	13	1400	-1.2	494	-1024	-29.8	47723.9	0.95	151.71	637.11	15.84	15	4.7	-1.06	1.7e+11	0.86	9.13	0	1	0
54	1	0	78	0	0	15	12	993.71	-122.7	278	-873	-188.2	41801.1	0.99	132.69	484.21	15.99	14	5.54	-1.86	3.8e+11	0.98	9.68	0	1	0
55	1	0	48	0	2	16	8	1050	-132.2	306	-1012	-153.4	62689.7	0.84	99.86	592.16	17.18	12	3.75	-1.2	3.2e+11	0.6	9.73	0	1	0
56	1	1	41	0	0	6	6	193.88	-187	259	-1024	-275.6	99751.8	0.93	23.16	173.71	9.04	6	2.8	-1.25	1.9e+10	0.81	8.56	1	0	0
57	0	1	50	0	1	10	10	441.13	-68.8	202	-870	-178	68896.7	0.96	62.83	291.36	10.17	10	4.25	-1.77	4.8e+10	0.89	8.87	0	0	0
60	0	1	61	0	1	9	7	210.42	-347.8	478	-1012	-336.2	111955.6	0.97	37.11	175.53	9.82	8	2.4	-0.13	1.9e+10	0.93	8.25	0	1	0
63	0	1	66	0	4	9	7	98.22	-83.5	484	-1024	-226.8	101595.6	1	45.41	216.71	9.61	8	7.42	-2.08	2.1e+10	0.99	7.87	0	0	0
64	0	1	58	0	4	25	18	6650	-211.6	1237	-955	-222.2	65190.9	0.75	306.17	2288.63	27.64	22	3.91	-1.56	4.3e+13	0.42	10.78	0	0	0
65	0	0	62	0	4	8	6	482.72	-814.2	270	-1023	-173.5	75945.5	0.95	33.78	214.73	8.68	7	8.92	-1.82	2.1e+10	0.86	8.49	0	0	0
66	0	0	41	0	4	42	20	12030	-404.3	539	-1024	-319.6	175771.4	0.75	462.04	3386.97	49.18	31	25.13	-4.86	4.1e+16	0.42	11.2	0	1	0
67	0	0	40	0	4	31	19	9890	-7.2	275	-1023	1	17189.7	0.84	453.94	2655.32	33.34	25	8.63	-0.17	6.8e+12	0.59	5.4	0	1	0
68	0	1	69	0	4	6	4	50.35	174.2	245	-974	-228.9	73224.2	1	15.87	49.99	6.83	5	3.98	-1.29	4e+08	1	5.92	0	0	0
69	0	1	67	0	4	5	4	108.34	-31	400	-811	126.4	68803.7	0.99	13.43	110.94	6.67	5	3.03	-1.33	1.3e+09	0.97	7.01	0	0	0
70	0	1	51	0	4	4	3	53.26	-60.6	357	-803	-115.8	77278.1	1	10.39	54.11	4.95	4	2.79	-1.05	3.8e+08	1	6.01	0	0	0
72	0	1	74	0	1	3	2	28.64	-626.9	-382	-948	-654.4	23083.7	1	6.06	33.2	3.59	3	1.96	-0.54	6.7e+08	1	5.7	0	0	0
74	0	1	45	0	1	4	3	27.02	-402.8	6	-1006	-523	74737	1	7.24	34.06	4.47	4	1.95	-0.83	5.8e+08	1	5.83	0	0	0
75	0	1	51	0	0	5	3	24.24	-468	2	-967	-533.9	53104.2	1	9.43	27.81	5.44	4	2.22	-0.41	3.5e+08	1	5.34	0	0	0
76	0	0	72	0	0	5	3	402.2	62.42	366	-1024	-464.4	114144	0.93	8.41	81.76	4.97	4	6.91	-1.84	2.9e+09	0.81	6.59	0	0	0
77	0	0	49	0	0	8	5	156.4	-141.6	311	-1024	-223.5	86564.3	1	26.81	136.33	9	7	3.29	-1.34	4.4e+09	1	7.29	0	1	0
78	0	0	54	0	1	3	3	30.9	-685.8	-435	-1001	-725.9	17040	1	6.36	31.95	3.25	3	2.61	-0.86	9.1e+08	1	5.49	0	1	0
81	0	0	63	0	2	12	6	178.82	-246	328	-1024	-244.7	101531.8	1	44.16	142.32	12.65	9	2.69	-0.5	7.7e+09	1	7.53	0	0	0
82	0	1	70	0	1	6	5	91.07	-231.8	421	-981	-316.6	101291.9	1	21.27	94.88	6.25	6	2.3	-0.85	6.1e+09	1	8.13	0	0	0
85	0	0	47	0	4	3	2	26.24	-679.2	-125	-953	-620.1	36725.3	1	4.02	36.32	3.92	3	2.33	-0.38	3.9e+08	1	5.13	0	1	0
86	0	1	59	0	2	12	8	430.85	-185	444	-1003	-136	65048.5	1	67.38	262.26	13.3	10	2.29	-0.24	3.5e+10	1	8.75	0	0	0
87	0	0	25	0	4	9	8	210.82	-264.9	43	-806	273.3	42564.5	1	51.71	149.76	10.7	9	2.23	-0.66	1.1e+10	1	7.83	0	0	0
89	0	1	68	0	4	9	6	300.78	-154.9	365	-1024	-241.3	95703.1	0.85	37.56	256.69	9.97	8	2.53	-1.03	2.8e+10	1	8.28	0	0	0
90	0	1	48	0	2	19	12	1670	12	340	-1023	-42.9	45248.5	1	186.54	659.9	19.21	16	5.79	-1.47	4.3e+11	1	9.17	0	0	0
91	0	0	43	0	1	8	7	353.8	-378.4	227	-1023	-397.5	94223.3	0.96	41.86	250.46	9.01	8	60.92	-6.81	1.6e+11	0.9	8.76	0	0	0
92	0	1	66	0	1	25	14	2070	-48.4	265	-928	-94.2	47788.3	0.93	186.54	845.79	25.43	20	3.84	-1.1	1e+12	0.8	9.1	0	0	0
93	0	1	62	0	4	8	5	168.78	-216.9	231	-1110	-280.8	101920.3	0.99	30.89	149.06	8.54	7	2.49	-1	8.3e+09	0.97	7.53	0	0	0
95	0	0	34	0	0	5	4	109.55	-699.8	303	-1024	-635.7	86745.8	1	15.34	100.28	6.46	5	14.72	-3.69	6.3e+10	1	6.96	0	0	0
97	0	1	49	0	2	14	11	1170	12.1	607	-956	-4.8	35748.1	0.97	115.66	555.73	14.2	13	4.5	-0.84	1.2e+11	0.91	9.16	0	0	0
98	0	0	61	0	1	7	6	181.05	-285	424	-1024	-344.7	12606.1	0.93	26.88	166.91	6.86	7	19.09	-4.16	8.2e+10	0.8	7.8	0	1	0
99	0	1	43	0	1	3	3	27.72	-402.8	-105	-840	-508.2	40433.9	1	6.25	33.27	3.63	3	2.03	-1.07	5e+08	1	5.74	0	0	0
100	0	1	56	0	1	6	6	203.36	-44.8	428	-899	-31.4	48637.5	1	25.06	166.55	7.62	6	4.82	-1.04	2.4e+09	1	7.41	0	1	0
103	0	1	27	1	1	7	5	132.74	-391.9	-181	-900	-489.7	34356.8	1	23.39	117.75	6.86	6	3.83	-1.29	1.2e+10	1	7.64	0	0	0
104	0	1	58	1	1	5	3	81.78	-678.7	-464	-954	-728	9329.9	0.95	10.15	95.51	6.58	4	14.63	-3	8e+09	0.87	6.96	0	0	0
106	0	1	69	1	1	8	5	284.1	-759.2	129	-986	-730.2	23875.6	0.92	31.25	227.12	12.03	7	11.6	-2.64	1.2e+11	0.78	8.11	0	0	0
109	0	1	56	1	1	6	5	148.17	-677.5	63	-972	-574.5	29134.2	1	22.38	128.41	6.75	6	11.19	-1.85	2.1e+10	1	7.85	0	0	0
110	0	0	52	1	4	5	4	62.25	-672.5	-380	-980	-700.6	15316.7	1	12.44	60.61	4.85	5	2.96	-0.44	3.1e+09	1	5.25	0	0	0
111	0	1	42	1	0	5	5	227.11	-617.2	-98	-976	-616.3	24430.8	1	69.5	119.91	11.66	5	16.23	-3.38	7.1e+10	1	8.04	0	0	0
112	0	1	60	1	4	5	5	100	-615.3	-236	-961	-640.5	23732.1	1	17.5	98.91	6.32	5	8.73	-2.03	1e+10	1	7.31	0	0	0
113	0	1	33	1	2	13	11	571.98	-512.7	4349	-1010	-529.1	54317	0.99	93.16	336.54	17.31	12	5.08	-1.62	3.7e+11	0.97	9.14	0	0	0
115	0	0	39	2	4	18	12	1440	-361.6	459	-1024	-444.1	92705.4	0.89	148.27	696.84	18.99	15	64.28	-6.85	3.6e+12	0.69	9.82	0	0	0
116	0	1	57	2	1	5	5	95.33	-500.4	-14	-974	-612.1	45883.6	1	17.08	98.4	6.83	5	2.11	-0.81	7.9e+09	1	7.32	0	0	0
117	0	1	28	1	1	7	5	160.97	-661.8	-309	-962	-673.4	17855.3	0.98	22.58	146.47	8.01	6	11.1	-1.66	2.4e+10	0.93	7.49	0	0	0
118	0	0	76	2	4	8	5	112.37	-299.6	-68	-881	-356.4	46383	0.98	24.52	114.59	7.69	7	2.63	-0.99	5.7e+09	0.95	7.74	0	0	0
119	0	0	58	0	1	13	6	572	-115.8	-582	-1024	-144.5	108644.1	0.84	64.1	394.63	12.96	10	31.44	-4.51	1.4e+11	0.6	9.01	0	1	0
121	0	1	55	2	4	11	10	555.62	-622.9	114	-872	-586.3	28903.4	1	80.43	277.14	12.15	11	7.12	-2.28	7.2e+11	1	9.32	0	0	0
122	0	1	45	2	4	7	6	143.8	-710.3	-32	-972	-683.8	27951	1	30.57	113.63	7.33	7	14.21	-2.63	3e+10	1	7.62	0	0	0
123	0	1	65	0	1	6	3	90.35	-401.4	111	-989	-445.4	63952.3	0.93	13.23	104.29	6.67	5	2.38	-0.52	4e+09	0.81	7.14	0	0	0
125	0	1	60	0	1	9	8	376.97	-233	447	-1024	-231.8	92014.3	0.98	49.32	258.32	9.95	9	54.73	-6.37	9.1e+10	0.93	8.47	0	0	0
126	0	1	52	2	2	7	6	265.72	-532.8	456	-1024	-496.6	113470.9	0.89	30.09	224.57	8.95	7	33.72	-5.55	4e+11	0.71	8.38	0	0	0
127	1	0	64	1	4	15	10	767.29	-613.7	36	-964	-623.8	20785.9	1	126.93	331.15	15.51	13	6.55	-2.25	1.1e+12	1	9.27	0	0	0
128	1	0	38	2	3	9	7	219.16	-597.5	-111	-981	-602.9	31763.9	1	44.1	144.63	9.06	8	2.6	-0.21	3.1e+10	1	7.83	0	0	0
130	1	0	69	1	0	8	7	370.34	-748.7	-230	-1024	-771.4	13660.2	0.97	43.63	257.37	9.38	8	6.5	-2.34	3.1e+11	0.91	8.58	0	1	0
131	1	1	38	1	0	8	7	358.67	-585.4	19	-1012	-616.2	26557.3	0.95	40.43	257.71	8.97	8	5.69	-2	1.8e+11	0.85	8.9	0	0	0
133	1	0	70	0	0	19	17	2590	-193.6	408	-1024	-160.8	100459.3	0.74	182.03	1240.12	21.28	18	77.88	-8.2	1.1e+13	0.4	9.91	0	1	0
134	1	0	70	0	0	15	13	1510	-38.7	326	-1024	-49.4	32112.9	0.93	138.29	686.6	15.86	14	6.34	-1.48	2.4e+11	0.8	8.24	0	1	0
135	1	0	64	0	1	10	7	438.95	-127.3	415	-1024	-189.8	104840.1	1	52.52	266.63	10.46	9	21.51	-3.34	4.8e+10	1	8.52	0	1	0
137	1	0	74	0	4	26	21	6310	25.1	484	-1024	-37.3	45875.6	0.93	383.28	1745.11	30.96	24	78.25	-6.01	8.3e+12	0.8	8.15	0	0	0
138	1	1	29	0	4	5	4	86.48	-497.3	-74	-974	-526.8	45917.5	1	13.74	80.09	5.15	5	2.29	-0.24	4.2e+09	1	6.93	0	0	0
139	1	0	69	0	0	14	9	961.16	-132.5	639	-1024	-116.9	91859.7	0.94	92.7	502.84	13.88	12	79.25	-7.51	4.9e+11	0.82	9.22	0	1	0
140	1	1	61	0	3	28	16	3190	-140.3	201	-986	-142.2	54750.5	0.86	267.68	1217.16	32.79	22	5.09	-1.5	3.2e+12	0.64	9.02	0	0	0
141	1	0	52	0	2	22	14	2850	-36.4	460	-1024	-116	97998.7	0.85	216.57	1137.39	21.71	18	7.68	-1.89	2e+12	0.62	9.65	0	1	0
142	1	1	59	0	4	10	9	484.74	-56	544	-942	-143	79130	0.99	63.09	300.15	11.86	10	3.6	-1.45	4.4e+10	0.98	8.79	0	0	0
143	1	0	61	0	0	25	24	4750	-153.1	255	-1012	-191.4	61619.3	0.87	347.29	1574.01	28.23	25	4.99	-1.77	1.7e+13	0.66	10.08	0	0	0
145	1	1	71	0	1	15	8	613.65	-261	332	-921	-298.6	62133.2	0.98	80.06	355.1	16.99	12	3.99	-1.29	2.4e+11	0.95	9.56	0	0	0
147	1	1	81	0	1	14	12	1260	-122.1	311	-970	121.9	41491.2	0.95	115.37	593.62	14.27	13	3.65	-0.96	3.7e+11	0.86	9.51	0	0	0
148	1	0	55	0	2	8	6	262.16	-398.8	125	-916	-420.3	43044.5	0.92	33.9	214.88	10.45	7	3.88	-0.94	3.6e+10	0.78	8.34	0	0	0
149	1	1	57	1	4	22	17	3770	-607.7	299	-1024	-682.8	32239.5	0.99	276.86	1182.8	23.9	20	3.43	-1.7	7.3e+13	0.97	11.49	0	0	0
150	1	1	59	2	2	13	10	1100	-466.4	71	-878	-440.4	35505	0.92	97.62	561.99	14.26	12	5.18	-1.57	8.4e+11	0.77	9.48	0	0	0
151	1	1	75	2	2	28	21	6740	452.4	730	-1024	-409.3	115997.8	0.78	366.84	2210.89	31.62	25	31.06	-5.41	1.2e+16	0.48	11.14	0	0	0
152	1	1	45	1	0	9	8	401.56	-713.7	-285	-1014	-737.6	12821.3	0.98	54.46	267.65	9.46	9	6.93	-2.34	3.8e+11	0.95	8.92	1	0	0
156	0	0	63	0	1	7	6	145.08	-388.9	57	-894	-454.7	53391.4	1	29.6	117.22	7.08	7	2.17	-0.74	1.3e+10	1	7.84	0	0	1
157	0	1	65	0	4	13	10	740.84	31.1	581	-1024	8.4	68960.2	0.95	86.64	417.93	13.39	12	4.37	-1	1.6e+11	0.85	9.26	0	1	1
158	0	1	63	0	2	5	4	52.64	-370.2	527	-1021	-379	144566.9	1	12.22	65.62	5.58	5	2.42	0.52	2.4e+09	1	7.19	0	0	1
160	0	1	66	0	4	4	3	78.28	-377.3	55	-851	-493.5	39936.9	1	8.57	86.52	5.67	4	2.05	-1.01	3.5e+09	1	7.09	0	1	1
161	0	0	68	0	4	6	4	115.02	-164.7	292	-1014	-224	74110.3	0.94	14.92	122.26	6.96	5	3.02	-1.09	2.9e+09	0.82	7.46	0	1	1
163	0	1	75	0	0	11	7	394.56	-206.6	835	-1473	-198.1	195576.5	0.81	45.53	321.94	11.23	9	2.69	-0.6	6.2e+10	0.53	8.81	1	1	1
165	0	1	52	0	4	7	5	169.57	-462.2	209	-1378	-528.6	113349.4	1	31.09	136.22	8.01	6	4.21	-1.08	2.5e+10	1	8.04	0	0	1
166	0	0	60	0	3	16	10	675.25	-187.4	247	-993	-199.9	59853.4	1	109.59	348.74	17.64	13	4.92	-1.45	6.6e+10	1	8.75	0	0	1
167	0	1	44	0	3	5	2	42.91	-507.8	279	-1081	-572.1	68831.4	1	7.37	56.72	4.84	4	2.86	0.12	1.4e+09	1	6.3	0	0	1
168	0	1	46	0	0	7	6	207.01	-223.2	267	-1001	-259	88459.2	0.96	24.96	175.45	9.7	7	2.41	-0.78	1.4e+10	0.9	8.32	0	0	1
170	0	1	65	0	4	5	4	69.04	-425	95	-955	-467.7	64530.5	1	16.4	75.45	6.19	5	2.19	-0.3	3.8e+09	1	7.38	0	0	1
171	0	1	54	0	0	9	7	121.32	-373.2	204	-1024	-414.6	71458.2	1	51.17	92.16	10.06	8	4.01	-1.02	2.1e+10	1	9.71	0	0	1
174	0	0	37	0	1	28	22	5610	50.6	876	-1024	35.5	60353.7	0.97	458.55	1570.53	28.76	25	146.3	-9.67	4.4e+13	0.92	10.01	0	0	1
175	0	1	53	2	4	8	6	187.72	-290.7	480	-1637	-382.1	140307.1	0.94	29.95	168.68	9.73	7	3.04	-0.91	1.7e+10	0.83	7.87	0	0	1
177	0	0	47	0	3	11	8	477.25	-51	525	-1024	-110.1	97729.8	0.99	64.64	298.7	11.3	10	4.86	-1.42	1.2e+11	0.97	9.58	0	0	1
178	0	1	44	0	4	12	10	740.65	-92	136	-918	-174.6	64216.4	1	80.85	391.68	12.61	11	4.25	-1.82	7.1e+10	1	8.54	0	0	1
179	0	0	73	0	4	13	10	788.39	-94.2	486	-1023	-111.7	74630.3	0.98	94.41	422.94	15.08	12	3.83	-0.99	2e+11	0.93	9.71	0	0	1
180	0	1	49	2	1	7	5	116.43	-475.7	33	-904	-514.5	45966.1	1	26.72	97.81	7.48	6	4.86	-1.22	9.8e+09	1	7.42	0	0	1
181	0	1	58	0	2	9	7	354.87	-83.2	571	-1024	-117.8	115551.4	0.96	47.22	252.35	11.13	8	17.4	-3.13	7.4e+10	0.89	8.95	0	0	1
182	1	1	49	0	0	27	19	5640	-10.5	437	-1024	-33.2	48167.5	0.88	340.75	1783.1	28.08	23	67.92	-5.07	9.6e+12	0.63	7.92	0	0	1
183	1	0	47	0	4	14	13	1240	-10.5	259	-1023	-38.1	21640.4	1	133.29	550.99	15.25	14	4.93	-1.05	1.3e+11	1	8.86	0	1	1
184	1	1	69	0	2	14	11	728.61	-207	275	-939	-308.7	60527.7	1	105.66	344.53	14.58	13	3.23	-1.46	1.3e+11	1	8.82	0	0	1
185	1	0	61	0	0	16	13	1400	-1.2	494	-1024	-29.8	47723.9	0.95	151.71	637.11	15.84	15	4.7	-1.06	1.7e+11	0.86	9.13	0	1	1
186	1	0	78	0	0	15	12	993.71	-122.7	278	-873	-188.2	41801.1	0.99	132.69	484.21	15.99	14	5.54	-1.86	3.8e+11	0.98	9.68	0	1	1
187	1	0	48	0	2	16	8	1050	-132.2	306	-1012	-153.4	62689.7	0.84	99.86	592.16	17.18	12	3.75	-1.2	3.2e+11	0.6	9.73	0	1	1
189	1	0	36	2	4	11	7	361.5	-395.7	379	-916	-453.8	89306.1	1	61.37	245.49	11.44	9	3.73	-0.75	7e+10	1	8.45	1	1	1
190	1	1	57	2	2	11	8	562.24	-641	166	-1023	-663.6	31555.6	0.97	66.11	338.28	11.45	10	7.04	-2.17	4.6e+11	0.92	9.07	0	0	1
191	1	1	57	1	4	19	18	3260	-604.5	594	-1024	-664.2	34749	1	259.77	1044.88	23.37	19	3.62	-1.74	4.5e+13	1	11.18	0	0	1
194	1	1	42	2	0	6	5	109.82	-471.3	55	-957	-438.4	58927.7	1	20.14	108.27	6.81	6	2.16	0.38	7e+09	1	7.65	0	0	1
196	1	0	33	2	3	5	4	26.94	-541	-35	-885	-541.5	50355	1	13.8	28.7	5.1	5	2.22	0.36	5.3e+08	1	5.66	0	0	1
197	1	1	61	2	0	11	7	44.09	-426	58	-871	-428	35789.2	0.9	51.82	314.47	11.37	9	4.87	-1.43	1.4e+11	0.72	9.04	0	0	1
198	1	0	56	2	4	16	11	1420	-648.1	210	-938	-533	65484.8	1	137.14	597.81	17.49	14	5.27	-1.62	2.6e+12	1	9.93	0	1	1
199	1	1	57	1	4	22	17	3770	-607.7	299	-1024	-682.8	32239.5	0.99	276.86	1182.8	23.9	20	3.43	-1.7	7.3e+13	0.97	11.49	0	0	1
200	1	1	59	2	2	13	10	1100	-466.4	71	-878	-440.4	35505	0.92	97.62	561.99	14.26	12	5.18	-1.57	8.4e+11	0.77	9.48	0	0	1
201	1	1	75	2	2	28	21	6740	-452.4	730	-1024	-409.3	115997.8	0.78	366.84	2210.89	31.62	25	31.06	-5.41	1.2e+16	0.48	11.14	0	0	1
203	1	0	41	1	4	9	8	434.29	-666.8	-213	-975	-714.4	13795.1	0.99	51.72	281.05	10.26	9	7.69	-2.48	3e+11	0.96	8.59	0	0	1
204	1	1	53	1	1	7	6	198.73	-656.2	-311	-965	-675.6	11918.8	1	29.16	161.07	7.43	7	13.5	-3.15	5.4e+10	1	7.86	0	0	1
205	1	1	59	1	2	5	5	104.68	-507.9	-158	-1015	-554.2	31225.1	1	17.28	103.79	5.82	5	2.38	-0.66	7.7e+09	1	7.31	0	0	1
207	1	0	31	1	3	6	5	113.47	-758.7	-379	-1024	-745.8	15378	1	16.92	107.17	7.27	6	3.08	0.51	1.3e+10	1	7.11	0	0	1
208	1	1	51	2	2	23	15	1890	-623.2	378	-1024	-660	44076.5	1	226.84	740.69	23.49	19	5.21	-2	1.1e+13	0.99	10.8	0	0	1
209	1	1	31	1	4	7	5	131.61	-762.5	-441	-950	-772.3	8000	1	25.93	109.61	6.99	6	7.54	-2.59	3.2e+10	1	7.33	0	0	1
210	1	1	70	1	3	5	5	105.32	-655.8	-221	-1024	-686.7	19388.6	1	19.23	96.32	6.06	5	7.7	-1.9	1.1e+10	1	7.1	0	0	1
213	1	1	46	2	4	27	12	3470	-401.7	389	-1024	-352.5	123191.6	0.62	237.69	1777.54	33.26	20	63.69	-7.6	2.1e+14	0.24	10.88	0	0	1
215	1	1	48	2	4	14	8	668.96	-653.5	161	-1008	-649.6	40147	0.9	90.14	413.24	14.66	11	7.15	-2.27	1.1e+12	0.72	9.63	0	0	1
